# Supplementary material for: Whole transcriptome profiling reveals a lncMDP1 that regulates myogenesis by adsorbing miR-301a-5p targeting CHAC1
Source: Commun Biol. 2024 May 2;7:518. doi: 10.1038/s42003-024-06226-1 (PMC11066001; doi:10.1038/s42003-024-06226-1)
Supplement: Supplementary file 3 — Supplementary Data 1 [file 42003_2024_6226_MOESM3_ESM.xlsx]

## Sheet: Fig. 1f
GO ID	Description	196 (176)	All (12837)	pvalue	p.adjust	Genes	Description
GO:0051276	chromosome organization	70	785	1.93992e-39	5.04573e-36	ENSGALG00000000632(CHTF8);ENSGALG00000000734(RPA2);ENSGALG00000001506(PTTG2);ENSGALG00000001616(CDC45);ENSGALG00000002514(SFPQ);ENSGALG00000003085(CDK1);ENSGALG00000003438(NUF2);ENSGALG00000003922(TOP2A);ENSGALG00000004195(KIF4B);ENSGALG00000005038(CENPI);ENSGALG00000005451(HELLS);ENSGALG00000006037(MCM2);ENSGALG00000006110(PLK1);ENSGALG00000007537(INCENP);ENSGALG00000007768(AURKA);ENSGALG0000000…	chromosome organization
GO:1903047	mitotic cell cycle process	53	479	7.17515e-34	9.33128e-31	ENSGALG00000000632(CHTF8);ENSGALG00000000734(RPA2);ENSGALG00000001506(PTTG2);ENSGALG00000001616(CDC45);ENSGALG00000002107(RANBP1);ENSGALG00000003045(E2F1);ENSGALG00000003085(CDK1);ENSGALG00000003294(ATAD5);ENSGALG00000003438(NUF2);ENSGALG00000003922(TOP2A);ENSGALG00000004195(KIF4B);ENSGALG00000006037(MCM2);ENSGALG00000006110(PLK1);ENSGALG00000006267(TPX2);ENSGALG00000007507(MASTL);ENSGALG00000007…	mitotic cell cycle process
GO:0000278	mitotic cell cycle	58	620	3.23271e-33	2.80276e-30	ENSGALG00000000632(CHTF8);ENSGALG00000000734(RPA2);ENSGALG00000001506(PTTG2);ENSGALG00000001616(CDC45);ENSGALG00000002107(RANBP1);ENSGALG00000003045(E2F1);ENSGALG00000003085(CDK1);ENSGALG00000003294(ATAD5);ENSGALG00000003438(NUF2);ENSGALG00000003922(TOP2A);ENSGALG00000004195(KIF4B);ENSGALG00000006037(MCM2);ENSGALG00000006110(PLK1);ENSGALG00000006267(TPX2);ENSGALG00000007507(MASTL);ENSGALG00000007…	mitotic cell cycle
GO:0022402	cell cycle process	64	816	2.2676e-32	1.47451e-29	ENSGALG00000000172(MYOG);ENSGALG00000000632(CHTF8);ENSGALG00000000734(RPA2);ENSGALG00000001506(PTTG2);ENSGALG00000001616(CDC45);ENSGALG00000002107(RANBP1);ENSGALG00000002514(SFPQ);ENSGALG00000003045(E2F1);ENSGALG00000003085(CDK1);ENSGALG00000003294(ATAD5);ENSGALG00000003438(NUF2);ENSGALG00000003922(TOP2A);ENSGALG00000004195(KIF4B);ENSGALG00000006037(MCM2);ENSGALG00000006110(PLK1);ENSGALG000000062…	cell cycle process
GO:0007049	cell cycle	68	1073	6.62505e-29	3.44635e-26	ENSGALG00000000172(MYOG);ENSGALG00000000632(CHTF8);ENSGALG00000000734(RPA2);ENSGALG00000001506(PTTG2);ENSGALG00000001616(CDC45);ENSGALG00000002107(RANBP1);ENSGALG00000002514(SFPQ);ENSGALG00000003045(E2F1);ENSGALG00000003085(CDK1);ENSGALG00000003294(ATAD5);ENSGALG00000003438(NUF2);ENSGALG00000003922(TOP2A);ENSGALG00000004195(KIF4B);ENSGALG00000006037(MCM2);ENSGALG00000006110(PLK1);ENSGALG000000062…	cell cycle
GO:0140014	mitotic nuclear division	33	203	2.25591e-26	9.77939e-24	ENSGALG00000000632(CHTF8);ENSGALG00000001506(PTTG2);ENSGALG00000002107(RANBP1);ENSGALG00000003438(NUF2);ENSGALG00000004195(KIF4B);ENSGALG00000006110(PLK1);ENSGALG00000006267(TPX2);ENSGALG00000007537(INCENP);ENSGALG00000007768(AURKA);ENSGALG00000008233(BUB1);ENSGALG00000009971(CDC20);ENSGALG00000011683(CENPC);ENSGALG00000011967(MAD2L1);ENSGALG00000013208(CENPE);ENSGALG00000014425(NCAPG);ENSGALG000…	mitotic nuclear division
GO:0000280	nuclear division	37	301	4.5593e-25	1.69411e-22	ENSGALG00000000632(CHTF8);ENSGALG00000001506(PTTG2);ENSGALG00000002107(RANBP1);ENSGALG00000003438(NUF2);ENSGALG00000003922(TOP2A);ENSGALG00000004195(KIF4B);ENSGALG00000006110(PLK1);ENSGALG00000006267(TPX2);ENSGALG00000007507(MASTL);ENSGALG00000007537(INCENP);ENSGALG00000007768(AURKA);ENSGALG00000008233(BUB1);ENSGALG00000009971(CDC20);ENSGALG00000011683(CENPC);ENSGALG00000011967(MAD2L1);ENSGALG000…	nuclear division
GO:0048285	organelle fission	38	339	2.8633e-24	9.30929e-22	ENSGALG00000000632(CHTF8);ENSGALG00000001506(PTTG2);ENSGALG00000002107(RANBP1);ENSGALG00000003438(NUF2);ENSGALG00000003922(TOP2A);ENSGALG00000004195(KIF4B);ENSGALG00000006110(PLK1);ENSGALG00000006267(TPX2);ENSGALG00000007507(MASTL);ENSGALG00000007537(INCENP);ENSGALG00000007768(AURKA);ENSGALG00000008233(BUB1);ENSGALG00000009971(CDC20);ENSGALG00000011683(CENPC);ENSGALG00000011967(MAD2L1);ENSGALG000…	organelle fission
GO:0007059	chromosome segregation	33	247	1.50397e-23	4.34646e-21	ENSGALG00000000632(CHTF8);ENSGALG00000001506(PTTG2);ENSGALG00000002514(SFPQ);ENSGALG00000003438(NUF2);ENSGALG00000003922(TOP2A);ENSGALG00000004195(KIF4B);ENSGALG00000006110(PLK1);ENSGALG00000007537(INCENP);ENSGALG00000008233(BUB1);ENSGALG00000009971(CDC20);ENSGALG00000010900(SPC25);ENSGALG00000011683(CENPC);ENSGALG00000011967(MAD2L1);ENSGALG00000013208(CENPE);ENSGALG00000014425(NCAPG);ENSGALG0000…	chromosome segregation
GO:0000819	sister chromatid segregation	27	153	1.17413e-22	2.92337e-20	ENSGALG00000000632(CHTF8);ENSGALG00000001506(PTTG2);ENSGALG00000002514(SFPQ);ENSGALG00000003438(NUF2);ENSGALG00000003922(TOP2A);ENSGALG00000004195(KIF4B);ENSGALG00000006110(PLK1);ENSGALG00000007537(INCENP);ENSGALG00000008233(BUB1);ENSGALG00000009971(CDC20);ENSGALG00000011683(CENPC);ENSGALG00000011967(MAD2L1);ENSGALG00000013208(CENPE);ENSGALG00000014425(NCAPG);ENSGALG00000014753(CENPK);ENSGALG0000…	sister chromatid segregation
GO:0000070	mitotic sister chromatid segregation	25	123	1.23633e-22	2.92337e-20	ENSGALG00000000632(CHTF8);ENSGALG00000001506(PTTG2);ENSGALG00000003438(NUF2);ENSGALG00000004195(KIF4B);ENSGALG00000006110(PLK1);ENSGALG00000007537(INCENP);ENSGALG00000008233(BUB1);ENSGALG00000009971(CDC20);ENSGALG00000011683(CENPC);ENSGALG00000011967(MAD2L1);ENSGALG00000013208(CENPE);ENSGALG00000014425(NCAPG);ENSGALG00000014753(CENPK);ENSGALG00000014801(NDC80);ENSGALG00000015691(SMC2);ENSGALG0000…	mitotic sister chromatid segregation
GO:0071103	DNA conformation change	27	154	1.40766e-22	3.0511e-20	ENSGALG00000000632(CHTF8);ENSGALG00000003922(TOP2A);ENSGALG00000005451(HELLS);ENSGALG00000006037(MCM2);ENSGALG00000007537(INCENP);ENSGALG00000008256(BLM);ENSGALG00000009913(SMARCA5);ENSGALG00000010255(NASP);ENSGALG00000011747(-);ENSGALG00000012348(MCM6);ENSGALG00000012546(MCM5);ENSGALG00000012915(MCM4);ENSGALG00000014425(NCAPG);ENSGALG00000015691(SMC2);ENSGALG00000016042(CHAF1B);ENSGALG0000001633…	DNA conformation change
GO:0098813	nuclear chromosome segregation	30	211	2.98342e-22	5.96913e-20	ENSGALG00000000632(CHTF8);ENSGALG00000001506(PTTG2);ENSGALG00000002514(SFPQ);ENSGALG00000003438(NUF2);ENSGALG00000003922(TOP2A);ENSGALG00000004195(KIF4B);ENSGALG00000006110(PLK1);ENSGALG00000007537(INCENP);ENSGALG00000008233(BUB1);ENSGALG00000009971(CDC20);ENSGALG00000011683(CENPC);ENSGALG00000011967(MAD2L1);ENSGALG00000013208(CENPE);ENSGALG00000014425(NCAPG);ENSGALG00000014753(CENPK);ENSGALG0000…	nuclear chromosome segregation
GO:0005694	chromosome	67	726	5.26369e-38	1.9423e-35	ENSGALG00000000632(CHTF8);ENSGALG00000000638(UTP4);ENSGALG00000000734(RPA2);ENSGALG00000001616(CDC45);ENSGALG00000002514(SFPQ);ENSGALG00000003045(E2F1);ENSGALG00000003294(ATAD5);ENSGALG00000003438(NUF2);ENSGALG00000003922(TOP2A);ENSGALG00000005038(CENPI);ENSGALG00000005451(HELLS);ENSGALG00000006037(MCM2);ENSGALG00000006110(PLK1);ENSGALG00000006525(NCAPG2);ENSGALG00000007537(INCENP);ENSGALG0000000…	chromosome
GO:0044427	chromosomal part	62	675	8.67391e-35	1.60034e-32	ENSGALG00000000632(CHTF8);ENSGALG00000000734(RPA2);ENSGALG00000001616(CDC45);ENSGALG00000002514(SFPQ);ENSGALG00000003045(E2F1);ENSGALG00000003294(ATAD5);ENSGALG00000003438(NUF2);ENSGALG00000005038(CENPI);ENSGALG00000005451(HELLS);ENSGALG00000006037(MCM2);ENSGALG00000006110(PLK1);ENSGALG00000006525(NCAPG2);ENSGALG00000007537(INCENP);ENSGALG00000007665(POLE);ENSGALG00000007768(AURKA);ENSGALG0000000…	chromosomal part
GO:0043228	non-membrane-bounded organelle	107	2947	1.87273e-26	1.7276e-24	ENSGALG00000000632(CHTF8);ENSGALG00000000638(UTP4);ENSGALG00000000734(RPA2);ENSGALG00000001616(CDC45);ENSGALG00000002107(RANBP1);ENSGALG00000002514(SFPQ);ENSGALG00000002908(TRAIP);ENSGALG00000003045(E2F1);ENSGALG00000003085(CDK1);ENSGALG00000003294(ATAD5);ENSGALG00000003438(NUF2);ENSGALG00000003484(BARD1);ENSGALG00000003922(TOP2A);ENSGALG00000004195(KIF4B);ENSGALG00000004897(GTSE1);ENSGALG0000000…	non-membrane-bounded organelle
GO:0043232	intracellular non-membrane-bounded organelle	107	2947	1.87273e-26	1.7276e-24	ENSGALG00000000632(CHTF8);ENSGALG00000000638(UTP4);ENSGALG00000000734(RPA2);ENSGALG00000001616(CDC45);ENSGALG00000002107(RANBP1);ENSGALG00000002514(SFPQ);ENSGALG00000002908(TRAIP);ENSGALG00000003045(E2F1);ENSGALG00000003085(CDK1);ENSGALG00000003294(ATAD5);ENSGALG00000003438(NUF2);ENSGALG00000003484(BARD1);ENSGALG00000003922(TOP2A);ENSGALG00000004195(KIF4B);ENSGALG00000004897(GTSE1);ENSGALG0000000…	intracellular non-membrane-bounded organelle
GO:0044815	DNA packaging complex	21	74	2.47287e-22	1.82498e-20	ENSGALG00000006525(NCAPG2);ENSGALG00000011747(-);ENSGALG00000014425(NCAPG);ENSGALG00000015691(SMC2);ENSGALG00000027064(HIST1H3H);ENSGALG00000032645(H2A-VIII);ENSGALG00000035244(-);ENSGALG00000039448(NCAPD2);ENSGALG00000042491(-);ENSGALG00000045705(-);ENSGALG00000047126(-);ENSGALG00000048212(H2A-VIII);ENSGALG00000048231(-);ENSGALG00000049408(HIST1H2B8);ENSGALG00000049751(-);ENSGALG00000049859(H2AF…	DNA packaging complex
GO:0000793	condensed chromosome	24	118	1.2921e-21	7.94641e-20	ENSGALG00000003438(NUF2);ENSGALG00000003922(TOP2A);ENSGALG00000006110(PLK1);ENSGALG00000006525(NCAPG2);ENSGALG00000007537(INCENP);ENSGALG00000007768(AURKA);ENSGALG00000008233(BUB1);ENSGALG00000008256(BLM);ENSGALG00000009913(SMARCA5);ENSGALG00000010900(SPC25);ENSGALG00000011683(CENPC);ENSGALG00000012484(RIF1);ENSGALG00000013208(CENPE);ENSGALG00000014425(NCAPG);ENSGALG00000014753(CENPK);ENSGALG0000…	condensed chromosome
GO:0005634	nucleus	126	4575	1.74268e-21	9.1864e-20	ENSGALG00000000172(MYOG);ENSGALG00000000638(UTP4);ENSGALG00000000734(RPA2);ENSGALG00000001506(PTTG2);ENSGALG00000001616(CDC45);ENSGALG00000002107(RANBP1);ENSGALG00000002354(PUS1);ENSGALG00000002514(SFPQ);ENSGALG00000002689(NUP35);ENSGALG00000002908(TRAIP);ENSGALG00000003045(E2F1);ENSGALG00000003085(CDK1);ENSGALG00000003294(ATAD5);ENSGALG00000003438(NUF2);ENSGALG00000003484(BARD1);ENSGALG000000035…	nucleus

## Sheet: Fig. 1g
KEGG_A_class	KEGG_B_class	Pathway	196 (88)	All (6660)	Pvalue	Qvalue	Pathway ID	Genes	K_IDs	Pathway
Cellular Processes	Cell growth and death	Cell cycle	17	119	1.28449e-13	1.50285e-11	ko04110	ENSGALG00000001616(CDC45);ENSGALG00000011881(CCNA2);ENSGALG00000011967(MAD2L1);ENSGALG00000006037(MCM2);ENSGALG00000029292(PCNA);ENSGALG00000009971(CDC20);ENSGALG00000036892(BUB1B);ENSGALG00000041923(ESPL1);ENSGALG00000016676(MCM3);ENSGALG00000003085(CDK1);ENSGALG00000001506(PTTG2);ENSGALG00000003045(E2F1);ENSGALG00000012915(MCM4);ENSGALG00000006110(PLK1);ENSGALG00000012546(MCM5);ENSGALG000000082…	K06628+K06627+K02537+K02540+K04802+K03363+K06637+K02365+K02541+K02087+K06635+K17454+K02212+K06631+K02209+K02178+K02542	Cell cycle
Human Diseases	Substance dependence	Alcoholism	16	141	2.73088e-11	1.59757e-09	ko05034	ENSGALG00000045705(-);ENSGALG00000050350(HIST1H2B7);ENSGALG00000048231(-);ENSGALG00000049408(HIST1H2B8);ENSGALG00000049859(H2AFJ);ENSGALG00000049751(-);ENSGALG00000047126(-);ENSGALG00000035244(-);ENSGALG00000051325(H3C15);ENSGALG00000042491(-);ENSGALG00000048212(H2A-VIII);ENSGALG00000054083(H2A-VIII);ENSGALG00000050309(-);ENSGALG00000032645(H2A-VIII);ENSGALG00000027064(HIST1H3H);ENSGALG0000005228…	K11251+K11252+K11253+K11252+K11251+K11252+K11254+K11253+K11253+K11254+K11251+K11251+K11252+K11251+K11253+K11251	Alcoholism
Genetic Information Processing	Replication and repair	DNA replication	9	34	3.24171e-10	9.62717e-09	ko03030	ENSGALG00000006037(MCM2);ENSGALG00000029292(PCNA);ENSGALG00000016676(MCM3);ENSGALG00000012915(MCM4);ENSGALG00000007665(POLE);ENSGALG00000000734(RPA2);ENSGALG00000017064(RFC3);ENSGALG00000012546(MCM5);ENSGALG00000012348(MCM6)	K02540+K04802+K02541+K02212+K02324+K10739+K10756+K02209+K02542	DNA replication
Human Diseases	Immune disease	Systemic lupus erythematosus	16	166	3.29134e-10	9.62717e-09	ko05322	ENSGALG00000045705(-);ENSGALG00000050350(HIST1H2B7);ENSGALG00000048231(-);ENSGALG00000049408(HIST1H2B8);ENSGALG00000049859(H2AFJ);ENSGALG00000049751(-);ENSGALG00000047126(-);ENSGALG00000035244(-);ENSGALG00000051325(H3C15);ENSGALG00000042491(-);ENSGALG00000048212(H2A-VIII);ENSGALG00000054083(H2A-VIII);ENSGALG00000050309(-);ENSGALG00000032645(H2A-VIII);ENSGALG00000027064(HIST1H3H);ENSGALG0000005228…	K11251+K11252+K11253+K11252+K11251+K11252+K11254+K11253+K11253+K11254+K11251+K11251+K11252+K11251+K11253+K11251	Systemic lupus erythematosus
Metabolism	Nucleotide metabolism	Pyrimidine metabolism	7	61	1.35214e-05	0.0003164	ko00240	ENSGALG00000007191(TK1);ENSGALG00000005961(DGUOK);ENSGALG00000016442(RRM2);ENSGALG00000017350(RRM1);ENSGALG00000014897(TYMS);ENSGALG00000028501(DCK);ENSGALG00000038032(DUT)	K00857+K00893+K10808+K10807+K00560+K00893+K01520	Pyrimidine metabolism
Cellular Processes	Cell growth and death	Oocyte meiosis	8	102	5.3712e-05	0.00104739	ko04114	ENSGALG00000011967(MAD2L1);ENSGALG00000009971(CDC20);ENSGALG00000007768(AURKA);ENSGALG00000041923(ESPL1);ENSGALG00000003085(CDK1);ENSGALG00000001506(PTTG2);ENSGALG00000006110(PLK1);ENSGALG00000008233(BUB1)	K02537+K03363+K11481+K02365+K02087+K06635+K06631+K02178	Oocyte meiosis
Genetic Information Processing	Replication and repair	Mismatch repair	4	21	0.000143464	0.0023979	ko03430	ENSGALG00000029292(PCNA);ENSGALG00000000734(RPA2);ENSGALG00000017064(RFC3);ENSGALG00000010748(EXO1)	K04802+K10739+K10756+K10746	Mismatch repair
Organismal Systems	Endocrine system	Progesterone-mediated oocyte maturation	6	78	0.000537382	0.00785921	ko04914	ENSGALG00000011881(CCNA2);ENSGALG00000011967(MAD2L1);ENSGALG00000007768(AURKA);ENSGALG00000003085(CDK1);ENSGALG00000006110(PLK1);ENSGALG00000008233(BUB1)	K06627+K02537+K11481+K02087+K06631+K02178	Progesterone-mediated oocyte maturation
Human Diseases	Cancer: overview	Viral carcinogenesis	9	184	0.00067183	0.0087338	ko05203	ENSGALG00000011881(CCNA2);ENSGALG00000009971(CDC20);ENSGALG00000003085(CDK1);ENSGALG00000050350(HIST1H2B7);ENSGALG00000049408(HIST1H2B8);ENSGALG00000049751(-);ENSGALG00000047126(-);ENSGALG00000042491(-);ENSGALG00000050309(-)	K06627+K03363+K02087+K11252+K11252+K11252+K11254+K11254+K11252	Viral carcinogenesis
Genetic Information Processing	Replication and repair	Nucleotide excision repair	4	39	0.00164489	0.0174956	ko03420	ENSGALG00000029292(PCNA);ENSGALG00000007665(POLE);ENSGALG00000000734(RPA2);ENSGALG00000017064(RFC3)	K04802+K02324+K10739+K10756	Nucleotide excision repair
Genetic Information Processing	Replication and repair	Homologous recombination	4	39	0.00164489	0.0174956	ko03440	ENSGALG00000003484(BARD1);ENSGALG00000030313(RAD51);ENSGALG00000008256(BLM);ENSGALG00000000734(RPA2)	K10683+K04482+K10901+K10739	Homologous recombination
Genetic Information Processing	Replication and repair	Fanconi anemia pathway	4	51	0.00443174	0.0432094	ko03460	ENSGALG00000034534(FAAP24);ENSGALG00000030313(RAD51);ENSGALG00000008256(BLM);ENSGALG00000000734(RPA2)	K10898+K04482+K10901+K10739	Fanconi anemia pathway
Metabolism	Xenobiotics biodegradation and metabolism	Drug metabolism - other enzymes	4	60	0.00790517	0.0711465	ko00983	ENSGALG00000007191(TK1);ENSGALG00000016442(RRM2);ENSGALG00000017350(RRM1);ENSGALG00000038032(DUT)	K00857+K10808+K10807+K01520	Drug metabolism - other enzymes
Cellular Processes	Cell growth and death	Necroptosis	6	137	0.00926158	0.0774004	ko04217	ENSGALG00000045705(-);ENSGALG00000049859(H2AFJ);ENSGALG00000048212(H2A-VIII);ENSGALG00000054083(H2A-VIII);ENSGALG00000032645(H2A-VIII);ENSGALG00000052284(H2A-VIII)	K11251+K11251+K11251+K11251+K11251+K11251	Necroptosis
Human Diseases	Infectious disease: viral	Human T-cell leukemia virus 1 infection	7	207	0.0191876	0.149663	ko05166	ENSGALG00000011881(CCNA2);ENSGALG00000011967(MAD2L1);ENSGALG00000009971(CDC20);ENSGALG00000036892(BUB1B);ENSGALG00000041923(ESPL1);ENSGALG00000001506(PTTG2);ENSGALG00000003045(E2F1)	K06627+K02537+K03363+K06637+K02365+K06635+K17454	Human T-cell leukemia virus 1 infection
Metabolism	Metabolism of other amino acids	Glutathione metabolism	3	46	0.0224868	0.158452	ko00480	ENSGALG00000016442(RRM2);ENSGALG00000027874(CHAC1);ENSGALG00000017350(RRM1)	K10808+K07232+K10807	Glutathione metabolism
Metabolism	Metabolism of cofactors and vitamins	One carbon pool by folate	2	18	0.0230229	0.158452	ko00670	ENSGALG00000026757(DHFR);ENSGALG00000014897(TYMS)	K00287+K00560	One carbon pool by folate
Metabolism	Amino acid metabolism	Valine, leucine and isoleucine biosynthesis	1	3	0.039124	0.254306	ko00290	ENSGALG00000002638(-)	K01754	Valine, leucine and isoleucine biosynthesis
Human Diseases	Drug resistance: antineoplastic	Antifolate resistance	2	27	0.0489383	0.301357	ko01523	ENSGALG00000026757(DHFR);ENSGALG00000014897(TYMS)	K00287+K00560	Antifolate resistance
Cellular Processes	Cell growth and death	p53 signaling pathway	3	68	0.0604672	0.353733	ko04115	ENSGALG00000016442(RRM2);ENSGALG00000003085(CDK1);ENSGALG00000004897(GTSE1)	K10808+K02087+K10129	p53 signaling pathway

## Sheet: Fig. 2b
	Nucleus			Cytoplasm
lncMDP1	45.1265	46.8719	45.7954	54.8735	53.1281	54.2046
GAPDH	20.156	21.1637	33.8434	79.844	78.8363	66.1566
U6	61.9744	66.5845	57.2306	38.0256	33.4155	42.7694

## Sheet: Fig. 2c
E10			E12			E14			E16			E18			1d			1w				3w				5w
1.0142	0.981831	1.00424	0.894205	0.965338	0.783808	1.62262	1.41152	1.44234	1.54126	0.917763	1.70363	1.21822	1.00421	1.38213	1.16744	1.17777	1.10792	0.114495	0.197194	0.150453	0.191407	0.0536764	0.101729	0.0646651	0.0201193	0.0340496	0.0368926	0.0485902	0.041332

## Sheet: Fig. 2d
	si-NC			si-lncMDP1
CDK1	0.948586	1.20845	0.872355	0.843517	0.563245	0.74905
PCNA	1.04033	0.950557	1.01123	0.835854	0.852939	0.811594
CCND1	1.01687	1.01462	0.969238	0.7631	0.726144	0.736882
CCNB2	1.1207	1.01346	0.880447	0.787048	0.874334	0.794352
P21	0.918878	1.11748	0.973873	1.78002	1.50546	1.55164

## Sheet: Fig. 2e
si-NC			si-lncMDP1
0.994473	0.94719	1.05834	0.678548	0.623801	0.668834

## Sheet: Fig. 2f
	si-NC			si-lncMDP1
G0/G1	84.34	85.15	84.37	83.59	83.15	84.24
S	11.97	11.8	11.97	11.12	11.38	10.38
G2	3.69	4.41	3.69	5.3	5.47	5.38

## Sheet: Fig. 2g
	si-NC						si-lncMDP1
12h	0.441	0.447	0.431	0.43	0.444	0.434	0.437	0.428	0.423	0.401	0.399
24h	0.371	0.362	0.402	0.362	0.356	0.371	0.42	0.419	0.399	0.397	0.349
36h	0.524	0.49	0.51	0.462	0.474		0.417	0.405	0.479	0.425	0.416
48h	0.523	0.533	0.587	0.549	0.524		0.532	0.537	0.541	0.556	0.522

## Sheet: Fig. 2h
si-NC				si-lncMDP1
0.975918	1.00503	1.07139	0.947657	0.563025	0.543169	0.58039

## Sheet: Fig. 2i
	si-NC				si-lncMDP1
MyHC	1.08209	0.955765	0.966906		1.04214	0.708133	1.01131
MyoD	1.02246	1.00264	1.00234	0.973176	0.721769	0.775568	0.629032	0.762542
MyoG	1.04206	1.02541	0.935859		0.742922	0.789655	0.816615	0.813804
Myomaker	0.964788	1.07325	0.965759		0.640988	0.628704	0.775005

[truncated: 47 more sheets: Fig. 2j, Fig. 2k, Fig. 3a, Fig. 3c, Fig. 3d, Fig. 3e, Fig. 3f, Fig. 3g, Fig. 3h, Fig. 3i, Fig. 3j, Fig. 3k, Fig. 3l, Fig. 3m, Fig. 3n, Fig. 3o, Fig. 3p, Fig. 4a, Fig. 4d, Fig. 4e …]
